# Supplementary material for: Neural substrates of anticipatory motor adaptation for object lifting
Source: Sci Rep. 2020 Jun 26;10:10430. doi: 10.1038/s41598-020-67453-0 (PMC7320154; doi:10.1038/s41598-020-67453-0)
Supplement: Supplementary file 1 [file 41598_2020_67453_MOESM1_ESM.xlsx]

## Sheet: day1_behavior
Manuscript title: Neural substrates of anticipatory motor adaptation for object lifting
Authors: Michelle Marneweck & Scott T. Grafton
DAY 1: Roll data on pre- and post-switch trials for block 1 through block 7
	Block 1
	Subject
Trial	1	2	3	4	5	6	7	8	9	10	11	12	13	14	15	16
Pre-switch	0.922	0.516	1.696	2.616	3.111	1.382	1.22	1.679	2.823	2.221	2.877	4.624	0.829	3.022	2.874	0.871
Post-switch	1.638	4.12	3.215	6.192	4.433	6.293	7.623	15.64	3.433	6.833	13.071	4.599	8.735	11.898	4.579	6.354
	Block 2
	Subject
Trial	1	2	3	4	5	6	7	8	9	10	11	12	13	14	15	16
Pre-switch	2.435	2.266	3.03	1.308	1.112	1.793	2.258	2.946	1.392	1.179	3.375	1.24	1.246	0.835	3.606	4.527
Post-switch	3.516	2.263	2.543	3.711	7.063	3.89	3.492	6.762	2.286	2.523	4.503	1.773	1.203	0.75	4.8	10.808
	Block 3
	Subject
Trial	1	2	3	4	5	6	7	8	9	10	11	12	13	14	15	16
Pre-switch	1.244	0.718	1.76	2.786	2.806	1.304	1.948	3.281	2.328	2.463	1.265	1.507	0.581	1.997	3.355	0.635
Post-switch	2.018	8.245	3.524	6.983	1.479	1.594	2.559	5.773	4.075	4.894	3.726	7.29	4.429	2.309	2.397	5.825
	Block 4
	Subject
Trial	1	2	3	4	5	6	7	8	9	10	11	12	13	14	15	16
Pre-switch	3.05	1.804	2.976	3.569	0.776	3.897	2.91	2.27	4.189	1.333	2.563	1.807	1.735	2.436	2.044	0.834
Post-switch	2.373	1.73	6.963	3.579	5.546	4.825	1.194	4.49	3.641	3.786	1.524	1.369	5	4.121	5.288	4.258
	Block 5
	Subject
Trial	1	2	3	4	5	6	7	8	9	10	11	12	13	14	15	16
Pre-switch	2.766	1.032	0.648	1.092	2.121	3.13	1.38	2.36	1.631	2.076	2.708	2.016	6.037	3.958	5.486	0.713
Post-switch	1.832	3.385	1.947	5.153	4.111	2.599	3.193	5.564	3.78	1.199	3.769	2.021	5.754	6.794	4.493	1.737
	Block 6
	Subject
Trial	1	2	3	4	5	6	7	8	9	10	11	12	13	14	15	16
Pre-switch	2.067	2.138	1.732	3.127	1.299	0.763	1.862	2.413	2.246	1.285	2.198	1.579	2.92	1.699	2.75	2.171
Post-switch	1.891	0.873	2.01	2.935	5.481	3.684	0.635	5.291	4.933	1.331	1.428	0.921	1.261	0.589	4.87	4.033
	Block 7
	Subject
Trial	1	2	3	4	5	6	7	8	9	10	11	12	13	14	15	16
Pre-switch	1.699	1.683	1.668	2.673	2.092	1.995	2.358	1.642	1.757	3.571	1.998	1.177	3.121	2.446	1.483	1.558
Post-switch	3.202	5.631	2.666	3.964	0.804	1.412	3.482	4.228	3.565	1.754	1.509	4.358	4.586	3.433	0.724	3.655
*Source data for Fig 2

## Sheet: day2_behavior
DAY 2: Roll data on pre- and post-switch trials for block 1 through block 7
	Block 1
	Subject
Trial	1	2	3	4	5	6	7	8	9	10
Pre-switch	1.438	0.651	1.489	2.259	2.564	2.836	1.722	3.207	0.77	3.475
Post-switch	4.624	9.093	4.949	3.338	1.722	2.378	4.061	3.166	0.515	11.341
	Block 2
	Subject
Trial	1	2	3	4	5	6	7	8	9	10
Pre-switch	3.242	3.118	1.885	0.932	1.229	1.474	1.753	0.782	0.72	3.797
Post-switch	1.514	1.237	7.09	9.86	2.307	1.801	1.165	0.942	2.675	4.637
	Block 3
	Subject
Trial	1	2	3	4	5	6	7	8	9	10
Pre-switch	2.468	2.745	0.95	2.32	1.083	2.832	1.235	3.862	3.858	3.07
Post-switch	3.467	5.785	4.482	1.255	4.144	1.61	0.801	3.256	8.902	4.538
	Block 4
	Subject
Trial	1	2	3	4	5	6	7	8	9	10
Pre-switch	3.608	2.453	0.92	1.207	1.162	0.385	3.133	1.134	2.309	3.805
Post-switch	3.171	4.699	4.716	4.667	3.69	1.886	2.5	3.087	3.8	4.766
	Block 5
	Subject
Trial	1	2	3	4	5	6	7	8	9	10
Pre-switch	1.314	1.44	0.875	2.088	0.563	1.005	0.9	1.064	3.591	0.591
Post-switch	2.806	4.174	1.023	3.616	1.493	1.731	2.812	2.563	2.98	5.47
	Block 6
	Subject
Trial	1	2	3	4	5	6	7	8	9	10
Pre-switch	2.499	3.081	0.4	1.405	0.21	0.495	3.069	2.298	5.56	1.547
Post-switch	1.751	0.318	4.54	2.435	2.225	1.016	1.093	2.069	2.666	1.895
	Block 7
	Subject
Trial	1	2	3	4	5	6	7	8	9	10
Pre-switch	0.611	2.135	3.118	2.23	0.998	0.948	3.131	0.69	2.959	2.248
Post-switch	2.644	4.819	0.829	1.179	0.394	0.782	2.697	1.776	4.198	8.513
*Source data for Fig 2

## Sheet: day1_neuro
DAY 1: Log evidence values specifying evidence for activity pattern differences between pre- and post-switch trials (between CoMs), and within a given CoM, in early and late learning blocks
Cerebellum	MODEL COMPARISONS BETWEEN AND WITHIN CoM
TIME	BetweenCoM Early	BetweenCoM Late	WithinCoM Early	WithinCoM Late
FIR1	55.5653	207.621	31.3952	0.0584953
FIR2	0	144.692	42.6457	0.0472662
FIR3	0.00371146	69.8387	27.3883	0.0569051
FIR4	0.00127808	43.6667	25.1734	0.059728
FIR5	0.0169661	67.5413	27.3751	0.0602936
FIR6	0.00414749	55.8178	24.8744	0.0484347
FIR7	0.00283719	36.0121	24.3404	0.0409611
FIR8	0.00130711	48.105	24.3093	0.0973227
FIR9	0.00507037	0.00568592	0.0742302	0.0983249
AIP	MODEL COMPARISONS BETWEEN AND WITHIN CoM
TIME	BetweenCoM Early	BetweenCoM Late	WithinCoM Early	WithinCoM Late
FIR1	280.273	225.519	0.0170415	0.0118819
FIR2	252.495	239.754	0.00895053	0.00791842
FIR3	201.875	149.522	0.0172189	0.00707127
FIR4	187.068	112.156	0.0159952	0
FIR5	106.683	111.903	0.015379	0.00068492
FIR6	0.00012826	119.034	0.0164629	0.00350511
FIR7	0.00123839	102.057	0.0221191	0.00496586
FIR8	0.00826909	92.6999	0.019731	0.0110077
FIR9	0.00986439	36.506	0.0127361	0.010516
PMv	MODEL COMPARISONS BETWEEN AND WITHIN CoM
TIME	BetweenCoM Early	BetweenCoM Late	WithinCoM Early	WithinCoM Late
FIR1	146.208	212.654	0.0544285	0.0359798
FIR2	193.713	229.642	0.0505727	0.0246594
FIR3	145.42	217.732	35.0927	0.0399573
FIR4	99.7676	55.6117	27.9612	0.0313371
FIR5	44.8518	96.8823	32.0626	0.0231285
FIR6	0	68.6147	0.0483892	0.0255808
FIR7	0.00100565	0.000391621	0.0304297	0.0298393
FIR8	0.00880236	0.00506124	0.0273433	0.0334177
FIR9	0.016679	0.0204642	0.0369745	0.0481884
PSC	MODEL COMPARISONS BETWEEN AND WITHIN CoM
TIME	BetweenCoM Early	BetweenCoM Late	WithinCoM Early	WithinCoM Late
FIR1	139.975	224.699	43.9128	28.3027
FIR2	80.9789	167.765	41.7296	0.0162041
FIR3	72.6712	100.78	40.0413	0.015064
FIR4	50.1735	44.4649	43.1996	0.00602197
FIR5	48.9914	37.9683	42.9594	0.0334955
FIR6	65.9645	37.0802	37.4335	0.0181394
FIR7	10.6488	31.4733	35.2169	0.0261293
FIR8	0.0113156	0	34.7393	0.02367
FIR9	0.0111371	0.0104477	21.4233	0.0418828
LOC	MODEL COMPARISONS BETWEEN AND WITHIN CoM
TIME	BetweenCoM Early	BetweenCoM Late	WithinCoM Early	WithinCoM Late
FIR1	642.654	972.075	64.3598	51.5733
FIR2	515.796	847.616	66.0199	79.3491
FIR3	393.828	555.798	59.9147	89.5897
FIR4	84.6043	220.438	53.4193	47.6166
FIR5	61.2364	55.6447	58.1926	23.4739
FIR6	0	58.7156	27.2437	38.1169
FIR7	0.00200024	0.00377979	0.0397807	0.0280441
FIR8	0.00378325	0.00924471	0.0303016	0.0472635
FIR9	0.00572682	0.016822	0.0193566	0.0510076
SPL7	MODEL COMPARISONS BETWEEN AND WITHIN CoM
TIME	BetweenCoM Early	BetweenCoM Late	WithinCoM Early	WithinCoM Late
FIR1	367.852	674.579	143.356	0.00423357
FIR2	369.431	577.582	111.714	0.00541361
FIR3	368.461	433.669	89.8245	0.00254944
FIR4	283.394	235.062	124.711	0
FIR5	238.109	57.1456	144.302	0.0126012
FIR6	135.567	123.704	115.759	0.00724976
FIR7	56.102	109.337	65.43	0.0236692
FIR8	0.0222999	93.2843	54.0396	0.0295999
FIR9	0.0270189	31.2063	8.40323	0.012931
*Source data for Fig 3
POSTERIOR EXPECTATION OF HYPERPARAMETER FROM ALL SUBJECTS FOR EACH OF THE 18 MODEL CONTRASTS (PRE VS POST SWITCH TRIAL IN EARLY (CONTRAST 1 TO 9) AND LATE (CONTRAST 10 TO 18) FOR EACH OF THE 9 FIR TIME BINS
	Contrast 1																Contrast 2																Contrast 3																Contrast 4
Subject	1	2	3	4	5	6	7	8	9	10	11	12	13	14	15	16	1	2	3	4	5	6	7	8	9	10	11	12	13	14	15	16	1	2	3	4	5	6	7	8	9	10	11	12	13	14	15	16	1
PMv	0.293592	0.221926	0.273383	0.221924	0.412329	0.221924	0.218207	0.219611	0.221923	0.221924	0.221925	0.221924	0.221531	0.221924	0.221971	0.221924	0.526016	0.298084	0.327672	0.309975	0.448505	0.298083	0.293321	0.293942	0.298083	0.298084	0.298084	0.29275	0.296612	0.298084	0.298084	0.298084	0.526941	0.238082	0.267034	0.30186	0.238082	0.2367	0.234176	0.234238	0.238082	0.238082	0.238083	0.238082	0.237213	0.238082	0.235709	0.238082	0.439162
AIP	0.614101	1.01992	0.529323	0.69892	0.528844	0.529323	0.523622	0.524003	0.461451	0.529335	0.529138	0.529323	0.527312	0.61966	0.529323	0.529323	0.736012	0.675685	0.534921	0.990356	0.555313	0.534921	0.528873	0.532837	0.505284	0.534921	0.534791	0.534921	0.534455	0.534921	0.534921	0.534921	1.03107	0.565165	0.50108	0.880512	0.501081	0.50108	0.496311	0.496761	0.425391	0.496323	0.501077	0.50108	0.50065	0.500153	0.493697	0.50108	0.68757
PSC	0.922882	0.727355	0.727355	0.727355	1.17948	0.727355	0.727355	0.725192	0.649562	0.727355	0.727346	0.727355	0.727355	1.31452	0.739746	0.727355	1.68783	0.549205	0.549205	0.549205	0.758894	0.549205	0.549205	0.545605	0.549205	0.549205	0.549204	0.537708	0.54232	0.549205	0.549205	0.549205	2.7846	0.665356	0.665356	0.665356	0.689995	0.657751	0.665356	0.659248	0.665356	0.665356	0.665356	0.665356	0.659223	0.665356	0.665356	0.665356	3.59722
CER2	0.135045	0.135045	0.281175	0.135045	0.135045	0.135051	0.135045	0.135045	0.23492	0.135045	0.135045	0.135045	0.135045	0.135045	0.135045	0.134815	7.39e-13	7.39e-13	7.39e-13	7.39e-13	7.39e-13	7.39e-13	7.39e-13	7.39e-13	7.39e-13	7.39e-13	7.39e-13	7.39e-13	7.31e-13	7.39e-13	7.39e-13	7.39e-13	2.92e-13	2.92e-13	2.92e-13	2.92e-13	2.92e-13	2.87e-13	2.92e-13	2.85e-13	2.92e-13	2.89e-13	2.92e-13	2.92e-13	2.89e-13	2.92e-13	2.92e-13	2.92e-13	4.37e-13
SPL7	1.26215	2.34972	1.30698	1.3073	1.09704	1.08758	1.29981	1.30238	0.931657	1.30703	1.30699	1.30703	1.22295	3.01417	1.31232	1.29075	2.00777	2.4664	1.57488	1.75033	1.57513	1.57513	1.56729	1.56955	0.919428	1.57513	1.57512	1.57513	1.57513	2.29282	1.57698	1.56111	3.4932	2.02503	1.63938	2.20973	1.64012	1.64012	1.63233	1.64012	0.955311	1.64012	1.64012	1.64012	1.64012	1.50943	1.63397	1.629	3.39888
LOC	2.52437	1.38802	1.51132	0.960684	1.51132	1.66271	1.51132	1.51132	1.77531	1.51132	2.24721	0.917876	1.13608	2.98671	1.51429	1.50848	2.73982	1.45513	1.49696	0.987992	1.49696	1.1954	1.49696	1.49696	1.4879	1.49696	1.71588	1.51691	1.49696	2.40537	1.49777	1.49609	2.69965	1.11379	1.04132	0.766014	1.04132	0.890929	1.04132	1.04132	0.949721	1.04132	1.05019	1.04132	1.04132	1.15691	1.04031	1.04073	1.74656
*Source data for Fig 4
[truncated: 239 more columns]

## Sheet: day2_neuro
DAY 2: Log evidence values specifying evidence for activity pattern differences between pre- and post-switch trials (between CoMs), and within a given CoM, in early and late learning blocks
Cerebellum	MODEL COMPARISONS BETWEEN AND WITHIN CoM
TIME	BetweenCoM Early	BetweenCoM Late	WithinCoM Early	WithinCoM Late
FIR1	183.662	180.175	0.0036249	0.011091
FIR2	38.3667	89.3997	0.00927056	0.0174739
FIR3	2.83447e-05	55.0199	0.0116284	0.00833053
FIR4	0.00354753	51.8595	0.010526	0.00564076
FIR5	0.00791987	47.8101	0.00358058	0.00910972
FIR6	3.10975e-05	36.2162	0.00349026	0.0177066
FIR7	0.00239845	30.8768	0.0268932	0.0183214
FIR8	0.00531637	31.1036	0.0318804	0.00872562
FIR9	0.00460818	0	0.0440957	0.0169166
AIP	MODEL COMPARISONS BETWEEN AND WITHIN CoM
TIME	BetweenCoM Early	BetweenCoM Late	WithinCoM Early	WithinCoM Late
FIR1	45.0953	57.7829	0	0.0035088
FIR2	39.236	63.534	0.00230575	0.00697839
FIR3	39.5407	72.8656	0.00222658	0.00467903
FIR4	41.7123	89.4568	0.00751116	0.00543598
FIR5	61.5357	104.154	0.00571972	0.00421065
FIR6	42.4417	74.91	0.00861679	0.00406692
FIR7	39.4273	75.1125	0.00112454	0.00364666
FIR8	32.7482	63.7011	0.0024744	0.00528525
FIR9	0.00295099	67.3344	0.00198038	0.00729025
PMv	MODEL COMPARISONS BETWEEN AND WITHIN CoM
TIME	BetweenCoM Early	BetweenCoM Late	WithinCoM Early	WithinCoM Late
FIR1	53.1036	41.9513	0.0107683	0.034463
FIR2	25.7688	49.29	0.00787732	0.0369247
FIR3	20.8356	21.1302	0.00479745	0.0291768
FIR4	20.8291	17.9849	0.0110994	0.0356062
FIR5	24.6442	24.156	0.013748	0.0469356
FIR6	28.3585	35.5148	0.0110855	0.0379781
FIR7	0.00888455	22.1328	0.00663	0.0370086
FIR8	0.00637978	0	0.0270855	0.0226392
FIR9	0.0131248	7.32176e-05	0.0271721	0.0264764
PSC	MODEL COMPARISONS BETWEEN AND WITHIN CoM
TIME	BetweenCoM Early	BetweenCoM Late	WithinCoM Early	WithinCoM Late
FIR1	178.682	230.853	0.000777238	27.826
FIR2	119.599	130.739	0.00345078	38.5251
FIR3	67.1147	72.1624	0.0230193	31.6996
FIR4	52.937	68.7482	0.0154631	23.5468
FIR5	36.5378	38.6417	0.00542942	0.0167549
FIR6	44.2081	40.2157	0.00345094	0.0238272
FIR7	12.1692	40.6263	0.0353894	0.00589502
FIR8	0.0182516	35.3692	0.0236882	0.00279404
FIR9	0	25.9455	0.0151224	0.00207483
LOC	MODEL COMPARISONS BETWEEN AND WITHIN CoM
TIME	BetweenCoM Early	BetweenCoM Late	WithinCoM Early	WithinCoM Late
FIR1	101.066	295.553	0.00129695	0.00452447
FIR2	96.4305	190.993	0	0.00125465
FIR3	107.327	188.195	25.626	0.00391578
FIR4	71.875	172.587	0.00177723	0.00463508
FIR5	42.1561	60.0331	0.000254233	0.00284368
FIR6	52.4166	72.7676	0.000177006	0.00336676
FIR7	19.8269	93.4349	0.00226012	0.00534132
FIR8	0.000199388	78.5378	0.0062402	0.00268271
FIR9	0.00321582	63.3102	0.00502648	0.0030052
SPL7	MODEL COMPARISONS BETWEEN AND WITHIN CoM
TIME	BetweenCoM Early	BetweenCoM Late	WithinCoM Early	WithinCoM Late
FIR1	125.324	190.832	0.00233738	0.0060201
FIR2	45.2482	151.304	0	0.0143911
FIR3	65.2789	157.99	28.7154	0.0086613
FIR4	47.5424	212.245	0.0068645	0.00501965
FIR5	48.9081	143.18	0.00262724	0.00810271
FIR6	49.3589	118.565	0.000373323	0.00736051
FIR7	47.7238	104.43	0.0203133	0.0118345
FIR8	42.0422	99.8987	0.0284687	0.00634564
FIR9	27.4197	95.4055	0.0204715	0.0108615
*Source data for Fig 3
